# Supplementary material for: Dynamic footprints of α-synucleinopathic mice recorded by CatWalk gait analysis
Source: Data Brief. 2018 Jan 3;17:189–93. doi: 10.1016/j.dib.2017.12.067 (PMC5988224; doi:10.1016/j.dib.2017.12.067)
Supplement: Supplementary file 1 — Supplementary material [file mmc1.xlsx]

## Sheet: wt
1	'3626_Run004.xlsx'
2	'3626_Run005.xlsx'
3	'3626_Run007.xlsx'
4	'3628_Run002.xlsx'
5	'3628_Run008.xlsx'
6	'3628_Run011.xlsx'
7	'3632_Run007.xlsx'
8	'3632_Run013.xlsx'
9	'3633_Run004.xlsx'
10	'3633_Run006.xlsx'
11	'3633_Run008.xlsx'
12	'3627_Run003.xlsx'
13	'3627_Run016.xlsx'
14	'3627_Run018.xlsx'
15	'3629_Run005.xlsx'
16	'3629_Run021.xlsx'
17	'3629_Run024.xlsx'
18	'3630_Run003.xlsx'
19	'3630_Run014.xlsx'
20	'3630_Run015.xlsx'
21	'3631_Run001.xlsx'
22	'3631_Run003.xlsx'
23	'3631_Run006.xlsx'
24	'3634_Run004.xlsx'
25	'3634_Run011.xlsx'
26	'3634_Run013.xlsx'
27	'3635_Run003.xlsx'
28	'3635_Run005.xlsx'
29	'3636_Run003.xlsx'
30	'3636_Run004.xlsx'
31	'3636_Run005.xlsx'
32	'3637_Run008.xlsx'
33	'3637_Run012.xlsx'
34	'3637_Run013.xlsx'

## Sheet: ko
1	'3443_Run001.xlsx'
2	'3443_Run002.xlsx'
3	'3443_Run003.xlsx'
4	'3444_Run004.xlsx'
5	'3444_Run007.xlsx'
6	'3444_Run009.xlsx'
7	'3445_Run001.xlsx'
8	'3445_Run003.xlsx'
9	'3445_Run005.xlsx'
10	'3447_Run003.xlsx'
11	'3447_Run004.xlsx'
12	'3447_Run007.xlsx'
13	'3448_Run005.xlsx'
14	'3448_Run007.xlsx'
15	'3448_Run018.xlsx'
16	'3465_Run018.xlsx'
17	'3465_Run020.xlsx'
18	'3466_Run002.xlsx'
19	'3466_Run005.xlsx'
20	'3466_Run007.xlsx'
21	'0305_Run001.xlsx'
22	'0307_Run004.xlsx'
23	'0307_Run010.xlsx'
24	'3539_Run002.xlsx'
25	'3539_Run003.xlsx'
26	'3541_Run002.xlsx'
27	'3541_Run012.xlsx'
28	'3544_Run003.xlsx'
29	'3544_Run006.xlsx'
30	'3544_Run013.xlsx'
31	'3545_Run002.xlsx'
32	'3545_Run016.xlsx'

## Sheet: huWT.KO
1	'3442_Run003.xlsx'
2	'3442_Run007.xlsx'
3	'3442_Run019.xlsx'
4	'3464_Run001.xlsx'
5	'3464_Run004.xlsx'
6	'3464_Run005.xlsx'
7	'3485_Run002.xlsx'
8	'3485_Run007.xlsx'
9	'3485_Run008.xlsx'
10	'3486_Run003.xlsx'
11	'3486_Run005.xlsx'
12	'3486_Run006.xlsx'
13	'3486_Run008.xlsx'
14	'3487_Run005.xlsx'
15	'3487_Run007.xlsx'
16	'3537_Run001.xlsx'
17	'3537_Run003.xlsx'
18	'3537_Run006.xlsx'
19	'3540_Run001.xlsx'
20	'3540_Run004.xlsx'
21	'3540_Run009.xlsx'
22	'3542_Run001.xlsx'
23	'3542_Run011.xlsx'
24	'3542_Run014.xlsx'
